# Supplementary material for: Coryneumheveanum sp. nov. (Coryneaceae, Diaporthales) on twigs of Para rubber in Thailand
Source: MycoKeys. 2018 Dec 6;(43):75–90. doi: 10.3897/mycokeys.43.29365 (PMC6292983; doi:10.3897/mycokeys.43.29365)
Supplement: XML Treatment for Coryneum heveanum [file mycokeys.43.29365-treatment1.xml]

<!DOCTYPE tp:taxon-treatment
  PUBLIC "-//TaxonX//DTD Taxonomic Treatment Publishing DTD v0 20100105//EN" "tax-treatment-NSO.dtd">
<tp:taxon-treatment xmlns:tp="http://www.plazi.org/taxpub"><tp:treatment-meta><kwd-group><label>Taxon classification</label><kwd><named-content xmlns:xlink="http://www.w3.org/1999/xlink" content-type="kingdom">Fungi</named-content></kwd><kwd><named-content xmlns:xlink="http://www.w3.org/1999/xlink" content-type="order">Diaporthales</named-content></kwd><kwd><named-content xmlns:xlink="http://www.w3.org/1999/xlink" content-type="family">Pseudovalsaceae</named-content></kwd></kwd-group><mixed-citation publication-type="journal"><person-group><name><surname>Senwanna</surname><given-names>Chanokned</given-names></name><name><surname>Hyde</surname><given-names>Kevin D.</given-names></name><name><surname>Phookamsak</surname><given-names>Rungtiwa</given-names></name><name><surname>E. B. Gareth Jones</surname><given-names/></name><name><surname>Cheewangkoon</surname><given-names>Ratchadawan</given-names></name></person-group><article-title><italic><tp:taxon-name><tp:taxon-name-part taxon-name-part-type="genus" reg="Coryneum">Coryneum</tp:taxon-name-part><tp:taxon-name-part taxon-name-part-type="species" reg="heveanum">heveanum</tp:taxon-name-part></tp:taxon-name></italic> sp. nov. (<tp:taxon-name><tp:taxon-name-part taxon-name-part-type="family">Coryneaceae</tp:taxon-name-part></tp:taxon-name>, <tp:taxon-name><tp:taxon-name-part taxon-name-part-type="order">Diaporthales</tp:taxon-name-part></tp:taxon-name>) on twigs of Para rubber in Thailand</article-title><source>MycoKeys</source><day>6</day><month>12</month><year>2018</year><volume>2018</volume><issue>43</issue><fpage>75</fpage><lpage>90</lpage><pub-id pub-id-type="doi">10.3897/mycokeys.43.29365</pub-id></mixed-citation></tp:treatment-meta><tp:nomenclature><tp:taxon-name>
            <tp:taxon-name-part taxon-name-part-type="genus" reg="Coryneum">Coryneum</tp:taxon-name-part>
            <tp:taxon-name-part taxon-name-part-type="species" reg="heveanum">heveanum</tp:taxon-name-part>
            <object-id xmlns:xlink="http://www.w3.org/1999/xlink" xlink:type="simple">Index Fungorum number: IF555338</object-id>
            <object-id xmlns:xlink="http://www.w3.org/1999/xlink" xlink:type="simple">Facesoffungi number: FoF 04873</object-id>
          </tp:taxon-name><tp:taxon-authority>Senwanna, Cheewangkoon &amp; K.D. Hyde</tp:taxon-authority><tp:taxon-status xmlns:xlink="http://www.w3.org/1999/xlink" xlink:type="simple">sp. nov.</tp:taxon-status><xref ref-type="fig" rid="F2">Figure 2</xref></tp:nomenclature><tp:treatment-sec sec-type="etymology" id="SECID0EMMBG"><title>Etymology.</title><p>Named after the host on which it occurs, <italic><tp:taxon-name><tp:taxon-name-part taxon-name-part-type="genus" reg="Hevea">Hevea</tp:taxon-name-part><tp:taxon-name-part taxon-name-part-type="species" reg="brasiliensis">brasiliensis</tp:taxon-name-part></tp:taxon-name></italic>.</p></tp:treatment-sec><tp:treatment-sec sec-type="material" id="SECID0E4MBG"><title>Type.</title><p>THAILAND, Chiang Rai Province, Wiang Chiang Rung District, on twigs (attached on tree) of <italic><tp:taxon-name><tp:taxon-name-part taxon-name-part-type="genus" reg="Hevea">Hevea</tp:taxon-name-part><tp:taxon-name-part taxon-name-part-type="species" reg="brasiliensis">brasiliensis</tp:taxon-name-part></tp:taxon-name></italic>, 1 November 2016, C. Senwanna, RBCR003 (<named-content xmlns:xlink="http://www.w3.org/1999/xlink" content-type="dwc:institutional_code" xlink:type="simple">MFLU</named-content> 18-0936, holotype), ex-type living culture <named-content xmlns:xlink="http://www.w3.org/1999/xlink" content-type="dwc:institutional_code" xlink:type="simple">MFLUCC</named-content> 17-0369, <abbrev xmlns:xlink="http://www.w3.org/1999/xlink" content-type="institution" xlink:title="Kunming Culture Collection" id="ABBRID0EYNBG" xlink:type="simple">KUMCC</abbrev> 18-0106; Dry culture from ex-type <named-content xmlns:xlink="http://www.w3.org/1999/xlink" content-type="dwc:institutional_code" xlink:type="simple">MFLU</named-content> 18-0936); <italic>ibid</italic>., RBCR016 (<named-content xmlns:xlink="http://www.w3.org/1999/xlink" content-type="dwc:institutional_code" xlink:type="simple">MFLU</named-content> 17-1982, living culture <named-content xmlns:xlink="http://www.w3.org/1999/xlink" content-type="dwc:institutional_code" xlink:type="simple">MFLUCC</named-content> 17-0376, dry culture <named-content xmlns:xlink="http://www.w3.org/1999/xlink" content-type="dwc:institutional_code" xlink:type="simple">MFLU</named-content> 18-0937, <named-content xmlns:xlink="http://www.w3.org/1999/xlink" content-type="dwc:institutional_code" xlink:type="simple">MFLU</named-content> 18-0938)</p></tp:treatment-sec><tp:treatment-sec sec-type="description" id="SECID0EYOBG"><title>Description.</title><p><italic>Associated with canker</italic> on twigs of <italic><tp:taxon-name><tp:taxon-name-part taxon-name-part-type="genus" reg="Hevea">Hevea</tp:taxon-name-part><tp:taxon-name-part taxon-name-part-type="species" reg="brasiliensis">brasiliensis</tp:taxon-name-part></tp:taxon-name></italic>. Asexual morph: <italic><tp:taxon-name><tp:taxon-name-part taxon-name-part-type="genus" reg="Conidiomata">Conidiomata</tp:taxon-name-part></tp:taxon-name></italic> acervular, solitary, erumpent through the outer periderm layers of host, scattered, surface tissues above slightly dome-shaped, black, velvety, formed of brown cell, thick-walled <italic>textura angularis</italic>, 145–540 µm diam. <italic>Conidiophores</italic> short, cylindrical, apically pale brown, paler at the base, smooth, septate, branched at the base, arising from basal stroma, 22–37 × 4–8 μm (<italic>x</italic>‒ = 28.5 × 5.6 μm, n = 15). <italic>Conidiogenous cell</italic> annellidic, integrated, terminal, cylindrical, medium brown, truncate apex, with 1-3 slightly percurrent proliferations, 6–17 µm long (<italic>x</italic>‒ = 10.7 μm, n = 20). <italic>Conidia</italic> curved, clavate to fusiform, dark brown, smooth-walled, 4–6-pseudo-septa, sometimes with apical and basal cells darker than other cells, rounded or sometime truncate at apex, truncate and black at the base, (40–)43–53(–68) × (14–)15–20 μm (<italic>x</italic>‒ = 48.7 × 17.3 μm, n = 85). <italic>Appressoria</italic> hyaline, globose to sub globose, thick-walled, 4–11 μm wide (<italic>x</italic>‒ = 7.1 μm, n = 20).</p></tp:treatment-sec><tp:treatment-sec sec-type="description" id="SECID0EOQBG"><title>Cultural characteristics.</title><p>
            Conidia germinated on MEA within 24 h with germ tubes produced from one or both end cells, mostly from basal cell of conidia. Colonies on MEA reaching 20–25 mm diam. after 4 weeks at 25–30 °C, colonies circular, medium dense, cottony, margin wavy, superficial, slightly effuse, radially striated; colony from above, white, edges with more aerial mycelium than centre in the beginning and later become white grey, smooth with edge entire; from below: white to cream at the margin, yellowish-green in the centre in the beginning and later become dark green; not producing pigmentation in agar. Colonies on PDA reaching 10–15 mm diam. after 4 weeks at 25–30 °C, colonies circular, medium dense, cottony, slightly effuse, dark green with brown aerial mycelium on surface; not producing pigmentation in agar. Conidial masses were observed in PDA culture after 6 months at 25–30 °C. Mass of conidia dark brown to black, extruding on colony or tip of mycelium (Figure <xref ref-type="fig" rid="F2">2 q, r</xref>). Mycelium superficial and immersed, dark brown, hyphae branched, septate, constricted at septa, thick, smooth-walled (Figure <xref ref-type="fig" rid="F2">2 s</xref>).</p><fig id="F2" position="float" orientation="portrait"><label>Figure 2.</label><caption><p><italic><tp:taxon-name><tp:taxon-name-part taxon-name-part-type="genus" reg="Coryneum">Coryneum</tp:taxon-name-part><tp:taxon-name-part taxon-name-part-type="species" reg="heveanum">heveanum</tp:taxon-name-part></tp:taxon-name></italic> (<named-content xmlns:xlink="http://www.w3.org/1999/xlink" content-type="dwc:institutional_code" xlink:type="simple">MFLU</named-content> 18-0936). <bold>a−d</bold> Conidiomata on host surface <bold>e−f</bold> Acervuli <bold>g</bold> Conidiogenesis (annellidic; red arrow, proliferation; blue arrow) <bold>h−j</bold> Conidiophores, conidiogeneous cells with conidia <bold>k</bold> Conidia <bold>l</bold> Germinated spores <bold>m−p</bold> Appressoria <bold>q−r</bold> Mass of conidia on PDA after 6 months <bold>s</bold> Mycelium on PDA after 6 months. Scale bars: 5 mm (<bold>a</bold>), 1000 µm (<bold>b</bold>), 200 µm (<bold>c, d, r</bold>), 100 µm (<bold>e, f, q</bold>), 20 µm (<bold>g−k</bold>), 50 µm (<bold>l, s</bold>), 5 µm (<bold>m−p</bold>).</p></caption><graphic xmlns:xlink="http://www.w3.org/1999/xlink" xlink:href="mycokeys-43-075-g002.jpg" position="float" orientation="portrait" xlink:type="simple" id="oo_248172.jpg"/></fig></tp:treatment-sec><tp:treatment-sec sec-type="Additional GenBank number" id="SECID0ERTBG"><title>Additional GenBank number.</title><p>SSU (primer NS1 and NS4; <xref ref-type="bibr" rid="B61">White et al. 1990</xref>) <ext-link xmlns:xlink="http://www.w3.org/1999/xlink" ext-link-type="gen" xlink:href="MH778705" xlink:type="simple">MH778705</ext-link>; <named-content xmlns:xlink="http://www.w3.org/1999/xlink" content-type="dwc:institutional_code" xlink:type="simple">MFLUCC</named-content> 17-0369, <ext-link xmlns:xlink="http://www.w3.org/1999/xlink" ext-link-type="gen" xlink:href="MH778706" xlink:type="simple">MH778706</ext-link>; <named-content xmlns:xlink="http://www.w3.org/1999/xlink" content-type="dwc:institutional_code" xlink:type="simple">MFLUCC</named-content> 17-0376, <abbrev xmlns:xlink="http://www.w3.org/1999/xlink" xlink:title="translation elongation factor 1" id="ABBRID0EPUBG" xlink:type="simple">TEF1</abbrev> (primer EF1-983F and EF1-2218R; <xref ref-type="bibr" rid="B39">Rehner 2001</xref>) <ext-link xmlns:xlink="http://www.w3.org/1999/xlink" ext-link-type="gen" xlink:href="MH780882" xlink:type="simple">MH780882</ext-link>; <named-content xmlns:xlink="http://www.w3.org/1999/xlink" content-type="dwc:institutional_code" xlink:type="simple">MFLUCC</named-content> 17-0376.</p></tp:treatment-sec><tp:treatment-sec sec-type="notes" id="SECID0EBVBG"><title>Notes.</title><p>Phylogenetically, <italic><tp:taxon-name><tp:taxon-name-part taxon-name-part-type="genus" reg="Coryneum">Coryneum</tp:taxon-name-part><tp:taxon-name-part taxon-name-part-type="species" reg="heveanum">heveanum</tp:taxon-name-part></tp:taxon-name></italic> clustered in the same clade with <italic><tp:taxon-name><tp:taxon-name-part taxon-name-part-type="genus" reg="Coryneum">C.</tp:taxon-name-part><tp:taxon-name-part taxon-name-part-type="species" reg="umbonatum">umbonatum</tp:taxon-name-part></tp:taxon-name></italic>, <italic><tp:taxon-name><tp:taxon-name-part taxon-name-part-type="genus" reg="Coryneum">C.</tp:taxon-name-part><tp:taxon-name-part taxon-name-part-type="species" reg="depressum">depressum</tp:taxon-name-part></tp:taxon-name></italic>, <italic><tp:taxon-name><tp:taxon-name-part taxon-name-part-type="genus" reg="Coryneum">C.</tp:taxon-name-part><tp:taxon-name-part taxon-name-part-type="species" reg="modonium">modonium</tp:taxon-name-part></tp:taxon-name></italic>, <italic><tp:taxon-name><tp:taxon-name-part taxon-name-part-type="genus" reg="Coryneum">C.</tp:taxon-name-part><tp:taxon-name-part taxon-name-part-type="species" reg="perniciosum">perniciosum</tp:taxon-name-part></tp:taxon-name></italic> and <italic><tp:taxon-name><tp:taxon-name-part taxon-name-part-type="genus" reg="Coryneum">C.</tp:taxon-name-part><tp:taxon-name-part taxon-name-part-type="species" reg="castaneicola">castaneicola</tp:taxon-name-part></tp:taxon-name></italic> with high statistical support. Based on morphological characters, the conidia of <italic><tp:taxon-name><tp:taxon-name-part taxon-name-part-type="genus" reg="Coryneum">C.</tp:taxon-name-part><tp:taxon-name-part taxon-name-part-type="species" reg="castaneicola">castaneicola</tp:taxon-name-part></tp:taxon-name></italic>, <italic><tp:taxon-name><tp:taxon-name-part taxon-name-part-type="genus" reg="Coryneum">C.</tp:taxon-name-part><tp:taxon-name-part taxon-name-part-type="species" reg="depressum">depressum</tp:taxon-name-part></tp:taxon-name></italic>, <italic><tp:taxon-name><tp:taxon-name-part taxon-name-part-type="genus" reg="Coryneum">C.</tp:taxon-name-part><tp:taxon-name-part taxon-name-part-type="species" reg="elevatum">elevatum</tp:taxon-name-part></tp:taxon-name></italic>, <italic><tp:taxon-name><tp:taxon-name-part taxon-name-part-type="genus" reg="Coryneum">C.</tp:taxon-name-part><tp:taxon-name-part taxon-name-part-type="species" reg="modonium">modonium</tp:taxon-name-part></tp:taxon-name></italic> and <italic><tp:taxon-name><tp:taxon-name-part taxon-name-part-type="genus" reg="Coryneum">C.</tp:taxon-name-part><tp:taxon-name-part taxon-name-part-type="species" reg="umbonatum">umbonatum</tp:taxon-name-part></tp:taxon-name></italic> have slightly curved conidia with an apical cell with a hyaline tip, while <italic><tp:taxon-name><tp:taxon-name-part taxon-name-part-type="genus" reg="Coryneum">C.</tp:taxon-name-part><tp:taxon-name-part taxon-name-part-type="species" reg="heveanum">heveanum</tp:taxon-name-part></tp:taxon-name></italic>, <italic><tp:taxon-name><tp:taxon-name-part taxon-name-part-type="genus" reg="Coryneum">C.</tp:taxon-name-part><tp:taxon-name-part taxon-name-part-type="species" reg="castaneicola">castaneicola</tp:taxon-name-part></tp:taxon-name></italic> and <italic><tp:taxon-name><tp:taxon-name-part taxon-name-part-type="genus" reg="Coryneum">C.</tp:taxon-name-part><tp:taxon-name-part taxon-name-part-type="species" reg="perniciosum">perniciosum</tp:taxon-name-part></tp:taxon-name></italic> lack a hyaline tip (Table <xref ref-type="table" rid="T2">2</xref>) (<xref ref-type="bibr" rid="B2">Briosi and Farneti 1908</xref>, <xref ref-type="bibr" rid="B56">Sutton 1980</xref>, <xref ref-type="bibr" rid="B11">Gadgil and Dick 2007</xref>, <xref ref-type="bibr" rid="B48">Senanayake et al. 2017</xref>, <xref ref-type="bibr" rid="B49">2018</xref>). <italic><tp:taxon-name><tp:taxon-name-part taxon-name-part-type="genus" reg="Coryneum">Coryneum</tp:taxon-name-part><tp:taxon-name-part taxon-name-part-type="species" reg="heveanum">heveanum</tp:taxon-name-part></tp:taxon-name></italic> is similar to <italic><tp:taxon-name><tp:taxon-name-part taxon-name-part-type="genus" reg="Coryneum">C.</tp:taxon-name-part><tp:taxon-name-part taxon-name-part-type="species" reg="betulinum">betulinum</tp:taxon-name-part></tp:taxon-name></italic>, <italic><tp:taxon-name><tp:taxon-name-part taxon-name-part-type="genus" reg="Coryneum">C.</tp:taxon-name-part><tp:taxon-name-part taxon-name-part-type="species" reg="perniciosum">perniciosum</tp:taxon-name-part></tp:taxon-name></italic>, <italic><tp:taxon-name><tp:taxon-name-part taxon-name-part-type="genus" reg="Coryneum">C.</tp:taxon-name-part><tp:taxon-name-part taxon-name-part-type="species" reg="psidi">psidi</tp:taxon-name-part></tp:taxon-name></italic> and <italic><tp:taxon-name><tp:taxon-name-part taxon-name-part-type="genus" reg="Coryneum">C.</tp:taxon-name-part><tp:taxon-name-part taxon-name-part-type="species" reg="pyricola">pyricola</tp:taxon-name-part></tp:taxon-name></italic> in having broadly fusiform or clavate conidia but differs in size of conidia and number of pseudosepta (Table <xref ref-type="table" rid="T2">2</xref>).</p></tp:treatment-sec><tp:treatment-sec><!--Section generated to contain objects referenced in tp:taxon-treatment.--><table-wrap id="T2" position="float" orientation="portrait"><label>Table 2.</label><caption><p>Synopsis of recorded <italic><tp:taxon-name><tp:taxon-name-part taxon-name-part-type="genus" reg="Coryneum">Coryneum</tp:taxon-name-part></tp:taxon-name></italic> species (asexual morph) (Related to this research).</p></caption><table id="TID0EOFAG" rules="all"><tbody><tr><td rowspan="2" colspan="1">
                <bold>Taxa</bold>
              </td><td rowspan="1" colspan="3">
                <bold>Size (µm)</bold>
              </td><td rowspan="2" colspan="1">
                <bold>Host records</bold>
              </td></tr><tr><td rowspan="1" colspan="1">
                <bold>Conidiomata</bold>
              </td><td rowspan="1" colspan="1">
                <bold>Conidiophores</bold>
              </td><td rowspan="1" colspan="1">
                <bold>Conidia; Number of pseudo-septate</bold>
              </td></tr><tr><td rowspan="1" colspan="1"><italic><tp:taxon-name><tp:taxon-name-part taxon-name-part-type="genus" reg="Coryneum">Coryneum</tp:taxon-name-part><tp:taxon-name-part taxon-name-part-type="species" reg="betulinum">betulinum</tp:taxon-name-part></tp:taxon-name></italic> (<xref ref-type="bibr" rid="B56">Sutton 1980</xref>)</td><td rowspan="1" colspan="1">–</td><td rowspan="1" colspan="1">–</td><td rowspan="1" colspan="1">31–36 × 14–17; 4–5</td><td rowspan="1" colspan="1"><italic><tp:taxon-name><tp:taxon-name-part taxon-name-part-type="genus" reg="Betula">Betula</tp:taxon-name-part><tp:taxon-name-part taxon-name-part-type="species" reg="rubrum">rubrum</tp:taxon-name-part></tp:taxon-name></italic> (<tp:taxon-name><tp:taxon-name-part taxon-name-part-type="family">Betulaceae</tp:taxon-name-part></tp:taxon-name>)</td></tr><tr><td rowspan="1" colspan="1"><italic><tp:taxon-name><tp:taxon-name-part taxon-name-part-type="genus" reg="Coryneum">C.</tp:taxon-name-part><tp:taxon-name-part taxon-name-part-type="species" reg="castaneicola">castaneicola</tp:taxon-name-part></tp:taxon-name></italic> (<xref ref-type="bibr" rid="B56">Sutton 1980</xref>)</td><td rowspan="1" colspan="1">–</td><td rowspan="1" colspan="1">–</td><td rowspan="1" colspan="1">57–80 × 10–13; apical cell with a hyaline tip; 6–7</td><td rowspan="1" colspan="1"><italic><tp:taxon-name><tp:taxon-name-part taxon-name-part-type="genus" reg="Castanea">Castanea</tp:taxon-name-part><tp:taxon-name-part taxon-name-part-type="species" reg="dentata">dentata</tp:taxon-name-part></tp:taxon-name></italic> (<tp:taxon-name><tp:taxon-name-part taxon-name-part-type="family">Fagaceae</tp:taxon-name-part></tp:taxon-name>)</td></tr><tr><td rowspan="1" colspan="1"><italic><tp:taxon-name><tp:taxon-name-part taxon-name-part-type="genus" reg="Coryneum">C.</tp:taxon-name-part><tp:taxon-name-part taxon-name-part-type="species" reg="depressum">depressum</tp:taxon-name-part></tp:taxon-name></italic> (<xref ref-type="bibr" rid="B56">Sutton 1980</xref>)</td><td rowspan="1" colspan="1">–</td><td rowspan="1" colspan="1">–</td><td rowspan="1" colspan="1">44–53 × 19–23; apical cell with a hyaline tip; 4–5(–6)</td><td rowspan="1" colspan="1"><italic><tp:taxon-name><tp:taxon-name-part taxon-name-part-type="genus" reg="Quercus">Quercus</tp:taxon-name-part></tp:taxon-name></italic> spp. (<tp:taxon-name><tp:taxon-name-part taxon-name-part-type="family">Fagaceae</tp:taxon-name-part></tp:taxon-name>)</td></tr><tr><td rowspan="1" colspan="1"><italic><tp:taxon-name><tp:taxon-name-part taxon-name-part-type="genus" reg="Coryneum">C.</tp:taxon-name-part><tp:taxon-name-part taxon-name-part-type="species" reg="elevatum">elevatum</tp:taxon-name-part></tp:taxon-name></italic> (<xref ref-type="bibr" rid="B56">Sutton 1980</xref>)</td><td rowspan="1" colspan="1"/><td rowspan="1" colspan="1"/><td rowspan="1" colspan="1">56–70 × 24–32; apical cell with a hyaline tip; 6–7</td><td rowspan="1" colspan="1"><italic><tp:taxon-name><tp:taxon-name-part taxon-name-part-type="genus" reg="Quercus">Quercus</tp:taxon-name-part></tp:taxon-name></italic> spp. (<tp:taxon-name><tp:taxon-name-part taxon-name-part-type="family">Fagaceae</tp:taxon-name-part></tp:taxon-name>)</td></tr><tr><td rowspan="1" colspan="1"><italic><tp:taxon-name><tp:taxon-name-part taxon-name-part-type="genus" reg="Coryneum">C.</tp:taxon-name-part><tp:taxon-name-part taxon-name-part-type="species" reg="heveanum">heveanum</tp:taxon-name-part></tp:taxon-name></italic> This study</td><td rowspan="1" colspan="1">145–540</td><td rowspan="1" colspan="1">22–37 × 4–8</td><td rowspan="1" colspan="1">(40–)43–53(–68) × (14–)15–20; 4–6</td><td rowspan="1" colspan="1"><italic><tp:taxon-name><tp:taxon-name-part taxon-name-part-type="genus" reg="Hevea">Hevea</tp:taxon-name-part><tp:taxon-name-part taxon-name-part-type="species" reg="brasiliensis">brasiliensis</tp:taxon-name-part></tp:taxon-name></italic> (<tp:taxon-name><tp:taxon-name-part taxon-name-part-type="family">Euphorbiaceae</tp:taxon-name-part></tp:taxon-name>)</td></tr><tr><td rowspan="1" colspan="1"><italic><tp:taxon-name><tp:taxon-name-part taxon-name-part-type="genus" reg="Coryneum">C.</tp:taxon-name-part><tp:taxon-name-part taxon-name-part-type="species" reg="modonium">modonium</tp:taxon-name-part></tp:taxon-name></italic> (<xref ref-type="bibr" rid="B56">Sutton 1980</xref>)</td><td rowspan="1" colspan="1">–</td><td rowspan="1" colspan="1">–</td><td rowspan="1" colspan="1">50–71 × 14–19; apical cell with a hyaline tip; 5–8</td><td rowspan="1" colspan="1"><italic><tp:taxon-name><tp:taxon-name-part taxon-name-part-type="genus" reg="Castanea">Castanea</tp:taxon-name-part></tp:taxon-name></italic> spp. (<tp:taxon-name><tp:taxon-name-part taxon-name-part-type="family">Fagaceae</tp:taxon-name-part></tp:taxon-name>)</td></tr><tr><td rowspan="1" colspan="1"><italic><tp:taxon-name><tp:taxon-name-part taxon-name-part-type="genus" reg="Coryneum">C.</tp:taxon-name-part><tp:taxon-name-part taxon-name-part-type="species" reg="perniciosum">perniciosum</tp:taxon-name-part></tp:taxon-name></italic> (<xref ref-type="bibr" rid="B2">Briosi and Farneti 1908</xref>)</td><td rowspan="1" colspan="1">–</td><td rowspan="1" colspan="1">–</td><td rowspan="1" colspan="1">40–50 × 13–15; 5–7</td><td rowspan="1" colspan="1"><italic><tp:taxon-name><tp:taxon-name-part taxon-name-part-type="genus" reg="Castanea">Castanea</tp:taxon-name-part></tp:taxon-name></italic> sp. (<tp:taxon-name><tp:taxon-name-part taxon-name-part-type="family">Fagaceae</tp:taxon-name-part></tp:taxon-name>)</td></tr><tr><td rowspan="1" colspan="1"><italic><tp:taxon-name><tp:taxon-name-part taxon-name-part-type="genus" reg="Coryneum">C.</tp:taxon-name-part><tp:taxon-name-part taxon-name-part-type="species" reg="psidi">psidi</tp:taxon-name-part></tp:taxon-name></italic> (<xref ref-type="bibr" rid="B56">Sutton 1980</xref>)</td><td rowspan="1" colspan="1">–</td><td rowspan="1" colspan="1">–</td><td rowspan="1" colspan="1">25–40 × 14–17; 5–6</td><td rowspan="1" colspan="1"><italic><tp:taxon-name><tp:taxon-name-part taxon-name-part-type="genus" reg="Psidium">Psidium</tp:taxon-name-part><tp:taxon-name-part taxon-name-part-type="species" reg="guajava">guajava</tp:taxon-name-part></tp:taxon-name></italic> (<tp:taxon-name><tp:taxon-name-part taxon-name-part-type="family">Myrtaceae</tp:taxon-name-part></tp:taxon-name>)</td></tr><tr><td rowspan="1" colspan="1"><italic><tp:taxon-name><tp:taxon-name-part taxon-name-part-type="genus" reg="Coryneum">C.</tp:taxon-name-part><tp:taxon-name-part taxon-name-part-type="species" reg="pyricola">pyricola</tp:taxon-name-part></tp:taxon-name></italic> (<xref ref-type="bibr" rid="B56">Sutton 1980</xref>)</td><td rowspan="1" colspan="1">–</td><td rowspan="1" colspan="1">–</td><td rowspan="1" colspan="1">61–70 × 24–32; 5–7</td><td rowspan="1" colspan="1"><italic><tp:taxon-name><tp:taxon-name-part taxon-name-part-type="genus" reg="Pyrus">Pyrus</tp:taxon-name-part></tp:taxon-name></italic> sp. (<tp:taxon-name><tp:taxon-name-part taxon-name-part-type="family">Rosaceae</tp:taxon-name-part></tp:taxon-name>)</td></tr><tr><td rowspan="1" colspan="1"><italic><tp:taxon-name><tp:taxon-name-part taxon-name-part-type="genus" reg="Coryneum">C.</tp:taxon-name-part><tp:taxon-name-part taxon-name-part-type="species" reg="umbonatum">umbonatum</tp:taxon-name-part></tp:taxon-name></italic> (<italic><tp:taxon-name><tp:taxon-name-part taxon-name-part-type="genus" reg="Pseudovalsa">Pseudovalsa</tp:taxon-name-part><tp:taxon-name-part taxon-name-part-type="species" reg="longipes">longipes</tp:taxon-name-part></tp:taxon-name></italic>) (Wehmeyer 1926)</td><td rowspan="1" colspan="1">–</td><td rowspan="1" colspan="1">–</td><td rowspan="1" colspan="1">47–104 × 10–14; 3–8</td><td rowspan="1" colspan="1"><italic><tp:taxon-name><tp:taxon-name-part taxon-name-part-type="genus" reg="Quercus">Quercus</tp:taxon-name-part><tp:taxon-name-part taxon-name-part-type="species" reg="coccinea">coccinea</tp:taxon-name-part></tp:taxon-name></italic> (<tp:taxon-name><tp:taxon-name-part taxon-name-part-type="family">Fagaceae</tp:taxon-name-part></tp:taxon-name>)</td></tr><tr><td rowspan="1" colspan="1"><italic><tp:taxon-name><tp:taxon-name-part taxon-name-part-type="genus" reg="Coryneum">C.</tp:taxon-name-part><tp:taxon-name-part taxon-name-part-type="species" reg="umbonatum">umbonatum</tp:taxon-name-part></tp:taxon-name></italic> (<xref ref-type="bibr" rid="B11">Gadgil and Dick 2007</xref>, <xref ref-type="bibr" rid="B56">Sutton 1980</xref>)</td><td rowspan="1" colspan="1">1500–2200</td><td rowspan="1" colspan="1">(10–) 27.5–47</td><td rowspan="1" colspan="1">57–72 × 14–16; apical cell with a hyaline tip; 5–7</td><td rowspan="1" colspan="1"><italic><tp:taxon-name><tp:taxon-name-part taxon-name-part-type="genus" reg="Quercus">Quercus</tp:taxon-name-part></tp:taxon-name></italic> spp. (<tp:taxon-name><tp:taxon-name-part taxon-name-part-type="family">Fagaceae</tp:taxon-name-part></tp:taxon-name>), <italic><tp:taxon-name><tp:taxon-name-part taxon-name-part-type="genus" reg="Castanea">Castanea</tp:taxon-name-part><tp:taxon-name-part taxon-name-part-type="species" reg="sativa">sativa</tp:taxon-name-part></tp:taxon-name></italic> (<tp:taxon-name><tp:taxon-name-part taxon-name-part-type="family">Fagaceae</tp:taxon-name-part></tp:taxon-name>)</td></tr><tr><td rowspan="1" colspan="1"><italic><tp:taxon-name><tp:taxon-name-part taxon-name-part-type="genus" reg="Coryneum">C.</tp:taxon-name-part><tp:taxon-name-part taxon-name-part-type="species" reg="umbonatum">umbonatum</tp:taxon-name-part></tp:taxon-name></italic> (<xref ref-type="bibr" rid="B48">Senanayake et al. 2017</xref>)</td><td rowspan="1" colspan="1">1000–1300 × 500–550</td><td rowspan="1" colspan="1">20–35 × 4–7</td><td rowspan="1" colspan="1">42–56 × 13–16; apical cell with a hyaline tip; 4–6</td><td rowspan="1" colspan="1"><italic><tp:taxon-name><tp:taxon-name-part taxon-name-part-type="genus" reg="Quercus">Quercus</tp:taxon-name-part></tp:taxon-name></italic> sp. (<tp:taxon-name><tp:taxon-name-part taxon-name-part-type="family">Fagaceae</tp:taxon-name-part></tp:taxon-name>)</td></tr><tr><td rowspan="1" colspan="1"><italic><tp:taxon-name><tp:taxon-name-part taxon-name-part-type="genus" reg="Coryneum">C.</tp:taxon-name-part><tp:taxon-name-part taxon-name-part-type="species" reg="umbonatum">umbonatum</tp:taxon-name-part></tp:taxon-name></italic> (<xref ref-type="bibr" rid="B49">Senanayake et al. 2018</xref>)</td><td rowspan="1" colspan="1">450 × 700</td><td rowspan="1" colspan="1">20–30 × 3–6</td><td rowspan="1" colspan="1">35–45 × 8–10; apical cell with a hyaline tip; 4–6</td><td rowspan="1" colspan="1"><italic><tp:taxon-name><tp:taxon-name-part taxon-name-part-type="genus" reg="Quercus">Quercus</tp:taxon-name-part><tp:taxon-name-part taxon-name-part-type="species" reg="petraea">petraea</tp:taxon-name-part></tp:taxon-name></italic> (<tp:taxon-name><tp:taxon-name-part taxon-name-part-type="family">Fagaceae</tp:taxon-name-part></tp:taxon-name>)</td></tr></tbody></table></table-wrap></tp:treatment-sec><ref-list><ref id="B61"><mixed-citation xmlns:xlink="http://www.w3.org/1999/xlink" xlink:type="simple"><person-group><name name-style="western"><surname>White</surname><given-names>T</given-names></name><name name-style="western"><surname>Bruns</surname><given-names>T</given-names></name><name name-style="western"><surname>Lee</surname><given-names>S</given-names></name><name name-style="western"><surname>Taylor</surname><given-names>JW</given-names></name></person-group> (<year>1990</year>) <article-title>Amplification and direct sequencing of fungal ribosomal RNA genes for phylogenetics.</article-title> In: <person-group><name name-style="western"><surname>Innis</surname><given-names>M</given-names></name><name name-style="western"><surname>Gelfand</surname><given-names>D</given-names></name><name name-style="western"><surname>Shinsky</surname><given-names>J</given-names></name><name name-style="western"><surname>White</surname><given-names>T</given-names></name></person-group> (<role>Eds</role>) <issue-title>PCR protocols: a guide to methods and applications.</issue-title><source>18(1)</source>, <fpage>315</fpage>–<lpage>322</lpage>. <ext-link xlink:type="simple" ext-link-type="doi" xlink:href="10.1016/B978-0-12-372180-8.50042-1">https://doi.org/10.1016/B978-0-12-372180-8.50042-1</ext-link></mixed-citation></ref><ref id="B39"><mixed-citation xmlns:xlink="http://www.w3.org/1999/xlink" xlink:type="simple"><person-group><name name-style="western"><surname>Rehner</surname><given-names>SA</given-names></name></person-group> (<year>2001</year>) Primers for elongation factor 1-alpha (EF1-alpha). <ext-link xlink:type="simple" ext-link-type="uri" xlink:href="http://ocid.nacse.org/research/deephyphae/EF1primer.pdf">http://ocid.nacse.org/research/deephyphae/EF1primer.pdf</ext-link></mixed-citation></ref><ref id="B56"><mixed-citation xmlns:xlink="http://www.w3.org/1999/xlink" xlink:type="simple"><person-group><name name-style="western"><surname>Sutton</surname><given-names>BC</given-names></name></person-group> (<year>1980</year>) The <tp:taxon-name><tp:taxon-name-part taxon-name-part-type="class">Coelomycetes</tp:taxon-name-part></tp:taxon-name><tp:taxon-name><tp:taxon-name-part taxon-name-part-type="kingdom">Fungi</tp:taxon-name-part></tp:taxon-name> imperfect with pycnidia, acervuli and stromata. Commonwealth Mycological Institute, Kew, UK.</mixed-citation></ref><ref id="B2"><mixed-citation xmlns:xlink="http://www.w3.org/1999/xlink" xlink:type="simple"><person-group><name name-style="western"><surname>Briosi</surname><given-names>G</given-names></name><name name-style="western"><surname>Farneti</surname><given-names>R</given-names></name></person-group> (<year>1908</year>) <article-title>Sulla moria dei castagni (mal dell’inchiostro), prima nota.</article-title><source>Atti dell’Istituto Botanico della Università e Laboratorio Crittogamico di Pavia</source><volume>13</volume>: <fpage>291</fpage>–<lpage>307</lpage>.</mixed-citation></ref><ref id="B11"><mixed-citation xmlns:xlink="http://www.w3.org/1999/xlink" xlink:type="simple"><person-group><name name-style="western"><surname>Gadgil</surname><given-names>PD</given-names></name><name name-style="western"><surname>Dick</surname><given-names>M</given-names></name></person-group> (<year>2007</year>) <article-title><tp:taxon-name><tp:taxon-name-part taxon-name-part-type="kingdom">Fungi</tp:taxon-name-part></tp:taxon-name> Silvicolae Novazelandiae: 7.</article-title><source>New Zealand Journal of Forestry Science</source><volume>37</volume>: <fpage>329</fpage>–<lpage>335</lpage>. <ext-link xlink:type="simple" ext-link-type="uri" xlink:href="http://10.1186/s40490-014-0030-7">http://10.1186/s40490-014-0030-7</ext-link></mixed-citation></ref><ref id="B48"><mixed-citation xmlns:xlink="http://www.w3.org/1999/xlink" xlink:type="simple"><person-group><name name-style="western"><surname>Senanayake</surname><given-names>IC</given-names></name><name name-style="western"><surname>Crous</surname><given-names>PW</given-names></name><name name-style="western"><surname>Groenewald</surname><given-names>JZ</given-names></name><name name-style="western"><surname>Maharachchikumbura</surname><given-names>SSN</given-names></name><name name-style="western"><surname>Jeewon</surname><given-names>R</given-names></name><name name-style="western"><surname>Phillips</surname><given-names>AJL</given-names></name><name name-style="western"><surname>Bhat</surname><given-names>JD</given-names></name><name name-style="western"><surname>Perera</surname><given-names>RH</given-names></name><name name-style="western"><surname>Li</surname><given-names>QR</given-names></name><name name-style="western"><surname>Li</surname><given-names>WJ</given-names></name><name name-style="western"><surname>Tangthirasunun</surname><given-names>N</given-names></name><name name-style="western"><surname>Norphanphoun</surname><given-names>C</given-names></name><name name-style="western"><surname>Karunarathna</surname><given-names>SC</given-names></name><name name-style="western"><surname>Camporesi</surname><given-names>E</given-names></name><name name-style="western"><surname>Manawasighe</surname><given-names>IS</given-names></name><name name-style="western"><surname>Al-Sadi</surname><given-names>AM</given-names></name><name name-style="western"><surname>Hyde</surname><given-names>KD</given-names></name></person-group> (<year>2017</year>) <article-title>Families of <tp:taxon-name><tp:taxon-name-part taxon-name-part-type="order">Diaporthales</tp:taxon-name-part></tp:taxon-name> based on morphological and phylogenetic evidence.</article-title><source>Studies in Mycology</source><volume>86</volume>: <fpage>217</fpage>–<lpage>296</lpage>. <ext-link xlink:type="simple" ext-link-type="doi" xlink:href="10.1016/j.simyco.2017.07.003">http://doi.org/10.1016/j.simyco.2017.07.003</ext-link></mixed-citation></ref><ref id="B49"><mixed-citation xmlns:xlink="http://www.w3.org/1999/xlink" xlink:type="simple"><person-group><name name-style="western"><surname>Senanayake</surname><given-names>IC</given-names></name><name name-style="western"><surname>Jeewon</surname><given-names>R</given-names></name><name name-style="western"><surname>Chomnunti</surname><given-names>P</given-names></name><name name-style="western"><surname>Wanasinghe</surname><given-names>DN</given-names></name><name name-style="western"><surname>Norphanphoun</surname><given-names>C</given-names></name><name name-style="western"><surname>Karunarathna</surname><given-names>A</given-names></name><name name-style="western"><surname>Pem</surname><given-names>D</given-names></name><name name-style="western"><surname>Perera</surname><given-names>RH</given-names></name><name name-style="western"><surname>Campores</surname><given-names>E</given-names></name><name name-style="western"><surname>McKenzie</surname><given-names>EHC</given-names></name><name name-style="western"><surname>Hyde</surname><given-names>KD</given-names></name><name name-style="western"><surname>Karunarathna</surname><given-names>SC</given-names></name></person-group> (<year>2018</year>) Taxonomic circumscription of <tp:taxon-name><tp:taxon-name-part taxon-name-part-type="order">Diaporthales</tp:taxon-name-part></tp:taxon-name> based on multigene phylogeny and morphology. Fungal Diversity. 1–203. <ext-link xlink:type="simple" ext-link-type="doi" xlink:href="10.1007/s13225-018-0410-z">https://doi.org/10.1007/s13225-018-0410-z</ext-link></mixed-citation></ref></ref-list></tp:taxon-treatment>
